# Supplementary material for: N-(6-Methyl-2-pyrid­yl)formamide
Source: Acta Crystallogr Sect E Struct Rep Online. 2009 Dec 16;66(Pt 1):o180. doi: 10.1107/S1600536809053549 (PMC2980114; doi:10.1107/S1600536809053549)
Supplement: Supplementary file 1 [file e-66-0o180-sup1.cif]

##############################################################################
###                                                                        ###
###        Electronic paper (Acta Crystallographica Section E)             ###
###                                                                        ###
##############################################################################
#                                                                            #
# This CIF contains the data in a paper accepted for publication in Acta     #
# Crystallographica Section E. It conforms to the requirements of Notes      #
# for Authors for Section E, and has been peer reviewed under the auspices   #
# of the IUCr Commission on Journals.                                        #
#                                                                            #
# Full details of the Crystallographic Information File format               #
# are given in the paper "The Crystallographic Information File (CIF):       #
# a New Standard Archive File for Crystallography" by S. R. Hall, F. H.      #
# Allen and I. D. Brown [Acta Cryst. (1991), A47, 655-685].                  #
#                                                                            #
# The current version of the core CIF dictionary is obtainable from          #
# ftp://ftp.iucr.org/pub/cif_core.dic. The current version number is 2.4.    #
#                                                                            #
# Software is freely available for graphical display of the structure(s) in  #
# this CIF.  For information consult the CIF home page http://www.iucr.org/  #
# cif/home.html                                                              #
#                                                                            #
# This file may be used for bona fide research purposes within the           #
# scientific community so long as proper attribution is given to the journal # 
# article from which it was obtained.                                        #
#                                                                            #
##############################################################################
                                             
data_I
_audit_creation_method     SHELXL-97
_chemical_name_systematic
;
<i>N</i>-(6-Methyl-2-pyridyl)formamide
;
_chemical_name_common     ?
_chemical_formula_moiety     'C7 H8 N2 O'
_chemical_formula_sum     'C7 H8 N2 O'
_chemical_formula_iupac     'C7 H8 N2 O'
_chemical_formula_weight     136.15
_chemical_melting_point     ?
_symmetry_cell_setting     Triclinic
_symmetry_space_group_name_H-M     'P -1'
_symmetry_space_group_name_Hall     '-P 1'
loop_
    _symmetry_equiv_pos_as_xyz
    'x, y, z'
    '-x, -y, -z'
_cell_length_a     4.0611(6)
_cell_length_b     8.6232(12)
_cell_length_c     10.3231(12)
_cell_angle_alpha     87.421(12)
_cell_angle_beta     79.344(14)
_cell_angle_gamma     83.103(15)
_cell_volume     352.61(8)
_cell_formula_units_Z     2
_cell_measurement_reflns_used     23
_cell_measurement_theta_min     8.81
_cell_measurement_theta_max     16.81
_cell_measurement_temperature     295(2)
_exptl_crystal_description     plate
_exptl_crystal_colour     colorless
_exptl_crystal_size_max     0.5
_exptl_crystal_size_mid     0.2
_exptl_crystal_size_min     0.1
_exptl_crystal_density_diffrn     1.282
_exptl_crystal_density_meas     ?
_exptl_crystal_density_method     'not measured'
_exptl_crystal_F_000     144
_exptl_absorpt_coefficient_mu     0.089
_exptl_absorpt_correction_type     psi-scan
_exptl_absorpt_process_details     '(XSCANS; Siemens, 1995)'
_exptl_absorpt_correction_T_min     0.7126
_exptl_absorpt_correction_T_max     0.9401
_exptl_special_details
;
Refinement of <i>F</i>^2^ against ALL reflections. The weighted <i>R</i>-factor
<i>wR</i> and goodness of fit <i>S</i> are based on <i>F</i>^2^, conventional
<i>R</i>-factors <i>R</i> are based on <i>F</i>, with <i>F</i> set to zero for
negative <i>F</i>^2^. The threshold expression of <i>F</i>^2^ >
\s(<i>F</i>^2^) is used only for calculating <i>R</i>-factors(gt) <i>etc</i>.
and is not relevant to the choice of reflections for refinement.
<i>R</i>-factors based on <i>F</i>^2^ are statistically about twice as large
as those based on <i>F</i>, and <i>R</i>- factors based on ALL data will be
even larger.
;
_diffrn_ambient_temperature     295(2)
_diffrn_radiation_type     MoK\a
_diffrn_radiation_wavelength     0.71073
_diffrn_radiation_source     'fine-focus sealed tube'
_diffrn_radiation_monochromator     graphite
_diffrn_measurement_device_type     'Bruker P4'
_diffrn_measurement_method     '\w scans'
_diffrn_detector_area_resol_mean     ?
_diffrn_reflns_number     1757
_diffrn_reflns_av_R_equivalents     0.0312
_diffrn_reflns_av_sigmaI/netI     0.0299
_diffrn_reflns_theta_min     4.62
_diffrn_reflns_theta_max     24.99
_diffrn_reflns_theta_full     24.99
_diffrn_measured_fraction_theta_max     0.988
_diffrn_measured_fraction_theta_full     0.988
_diffrn_reflns_limit_h_min     -4
_diffrn_reflns_limit_h_max     1
_diffrn_reflns_limit_k_min     -10
_diffrn_reflns_limit_k_max     10
_diffrn_reflns_limit_l_min     -12
_diffrn_reflns_limit_l_max     12
_diffrn_standards_number     3
_diffrn_standards_interval_count     97
_diffrn_standards_interval_time     ?
_diffrn_standards_decay_%     0
_refine_special_details
;
Refinement of <i>F</i>^2^ against ALL reflections. The weighted <i>R</i>-factor
<i>wR</i> and goodness of fit <i>S</i> are based on <i>F</i>^2^, conventional
<i>R</i>-factors <i>R</i> are based on <i>F</i>, with <i>F</i> set to zero for
negative <i>F</i>^2^. The threshold expression of <i>F</i>^2^ >
\s(<i>F</i>^2^) is used only for calculating <i>R</i>-factors(gt) <i>etc</i>.
and is not relevant to the choice of reflections for refinement.
<i>R</i>-factors based on <i>F</i>^2^ are statistically about twice as large
as those based on <i>F</i>, and <i>R</i>- factors based on ALL data will be
even larger.
;
_reflns_number_total     1222
_reflns_number_gt     993
_reflns_threshold_expression     I>2sigma(I)
_refine_ls_structure_factor_coef     Fsqd
_refine_ls_matrix_type     full
_refine_ls_R_factor_all     0.0603
_refine_ls_R_factor_gt     0.0500
_refine_ls_wR_factor_gt     0.1371
_refine_ls_wR_factor_ref     0.1482
_refine_ls_goodness_of_fit_ref     1.052
_refine_ls_restrained_S_all     1.052
_refine_ls_number_reflns     1222
_refine_ls_number_parameters     92
_refine_ls_number_restraints     0
_refine_ls_hydrogen_treatment     constr
_refine_ls_weighting_scheme     calc
_refine_ls_weighting_details
         'calc w=1/[\s^2^(Fo^2^)+(0.0874P)^2^+0.0372P] where P=(Fo^2^+2Fc^2^)/3'
_atom_sites_solution_hydrogens     geom
_atom_sites_solution_primary     direct
_atom_sites_solution_secondary     difmap
_refine_ls_shift/su_max     0.000
_refine_ls_shift/su_mean     0.000
_refine_diff_density_max     0.150
_refine_diff_density_min     -0.162
_refine_ls_extinction_method     none
_refine_ls_extinction_coef     ?
loop_
    _atom_type_symbol
    _atom_type_description
    _atom_type_scat_dispersion_real
    _atom_type_scat_dispersion_imag
    _atom_type_scat_source
    'C' 'C' 0.0033 0.0016
                         'International Tables Vol C Tables 4.2.6.8 and 6.1.1.4'
    'H' 'H' 0.0000 0.0000
                         'International Tables Vol C Tables 4.2.6.8 and 6.1.1.4'
    'N' 'N' 0.0061 0.0033
                         'International Tables Vol C Tables 4.2.6.8 and 6.1.1.4'
    'O' 'O' 0.0106 0.0060
                         'International Tables Vol C Tables 4.2.6.8 and 6.1.1.4'
_computing_data_collection     'XSCANS (Siemens, 1995)'
_computing_cell_refinement     'XSCANS (Siemens, 1995)'
_computing_data_reduction     'SHELXTL (Sheldrick, 2008)'
_computing_structure_solution     'SHELXS97 (Sheldrick, 2008)'
_computing_structure_refinement     'SHELXL97 (Sheldrick, 2008)'
_computing_molecular_graphics     'SHELXTL (Sheldrick, 2008)'
_computing_publication_material     'SHELXTL (Sheldrick, 2008)'
loop_
    _atom_site_type_symbol
    _atom_site_label
    _atom_site_fract_x
    _atom_site_fract_y
    _atom_site_fract_z
    _atom_site_U_iso_or_equiv
    _atom_site_adp_type
    _atom_site_calc_flag
    _atom_site_refinement_flags
    _atom_site_occupancy
    _atom_site_disorder_assembly
    _atom_site_disorder_group
    O O 1.4562(3) 0.34810(14) 0.62540(13) 0.0766(5) Uani d . 1 . .
    N N1 1.1428(3) 0.58235(15) 0.62843(12) 0.0528(4) Uani d . 1 . .
    H H1A 1.2438 0.6042 0.5501 0.063 Uiso calc R 1 . .
    N N2 0.7461(3) 0.66352(15) 0.81236(13) 0.0509(4) Uani d . 1 . .
    C C1 0.3445(5) 0.7290(3) 1.01096(18) 0.0728(6) Uani d . 1 . .
    H H1B 0.3774 0.6176 1.0235 0.109 Uiso calc PR 0.50 . .
    H H1C 0.1076 0.7634 1.0212 0.109 Uiso calc PR 0.50 . .
    H H1D 0.4388 0.7780 1.0751 0.109 Uiso calc PR 0.50 . .
    H H1E 0.2384 0.8217 1.0564 0.109 Uiso calc PR 0.50 . .
    H H1F 0.5083 0.6759 1.0587 0.109 Uiso calc PR 0.50 . .
    H H1G 0.1771 0.6613 1.0048 0.109 Uiso calc PR 0.50 . .
    C C2 0.5164(4) 0.77275(19) 0.87483(16) 0.0553(5) Uani d . 1 . .
    C C3 0.4394(5) 0.9158(2) 0.8175(2) 0.0685(5) Uani d . 1 . .
    H H3A 0.2829 0.9906 0.8637 0.082 Uiso calc R 1 . .
    C C4 0.5969(5) 0.9474(2) 0.6904(2) 0.0717(6) Uani d . 1 . .
    H H4A 0.5462 1.0435 0.6498 0.086 Uiso calc R 1 . .
    C C5 0.8283(4) 0.8360(2) 0.62478(18) 0.0609(5) Uani d . 1 . .
    H H5A 0.9351 0.8536 0.5385 0.073 Uiso calc R 1 . .
    C C6 0.8977(4) 0.69680(18) 0.69102(15) 0.0480(4) Uani d . 1 . .
    C C7 1.2323(4) 0.4432(2) 0.67961(16) 0.0621(5) Uani d . 1 . .
    H H7A 1.1165 0.4164 0.7624 0.075 Uiso calc R 1 . .
loop_
    _atom_site_aniso_label
    _atom_site_aniso_U_11
    _atom_site_aniso_U_22
    _atom_site_aniso_U_33
    _atom_site_aniso_U_12
    _atom_site_aniso_U_13
    _atom_site_aniso_U_23
    O 0.0884(9) 0.0587(8) 0.0646(8) 0.0094(7) 0.0201(7) 0.0038(6)
    N1 0.0586(8) 0.0521(8) 0.0424(7) -0.0075(6) 0.0051(6) 0.0000(6)
    N2 0.0505(8) 0.0535(8) 0.0467(7) -0.0083(6) -0.0011(6) -0.0051(6)
    C1 0.0666(11) 0.0840(13) 0.0597(11) -0.0036(9) 0.0098(9) -0.0148(9)
    C2 0.0468(9) 0.0588(9) 0.0589(10) -0.0068(7) -0.0031(7) -0.0124(8)
    C3 0.0574(10) 0.0579(10) 0.0857(13) -0.0004(8) -0.0027(9) -0.0137(9)
    C4 0.0680(11) 0.0529(10) 0.0918(14) -0.0039(8) -0.0123(10) 0.0086(9)
    C5 0.0616(10) 0.0566(10) 0.0630(10) -0.0121(8) -0.0061(8) 0.0095(8)
    C6 0.0463(8) 0.0500(9) 0.0479(8) -0.0112(7) -0.0046(6) -0.0036(7)
    C7 0.0702(11) 0.0563(10) 0.0493(9) -0.0014(8) 0.0121(8) 0.0035(7)
_geom_special_details
;
All e.s.d.'s (except the e.s.d. in the dihedral angle between two l.s. planes)
are estimated using the full covariance matrix. The cell e.s.d.'s are taken
into account individually in the estimation of e.s.d.'s in distances, angles
and torsion angles; correlations between e.s.d.'s in cell parameters are only
used when they are defined by crystal symmetry. An approximate (isotropic)
treatment of cell e.s.d.'s is used for estimating e.s.d.'s involving l.s.
planes.
;
loop_
    _geom_bond_atom_site_label_1
    _geom_bond_atom_site_label_2
    _geom_bond_site_symmetry_2
    _geom_bond_distance
    _geom_bond_publ_flag
    O C7 . 1.2192(19) ?
    N1 C7 . 1.327(2) ?
    N1 C6 . 1.402(2) ?
    N1 H1A . 0.8600 ?
    N2 C6 . 1.325(2) ?
    N2 C2 . 1.339(2) ?
    C1 C2 . 1.502(2) ?
    C1 H1B . 0.9600 ?
    C1 H1C . 0.9600 ?
    C1 H1D . 0.9600 ?
    C1 H1E . 0.9600 ?
    C1 H1F . 0.9600 ?
    C1 H1G . 0.9600 ?
    C2 C3 . 1.371(3) ?
    C3 C4 . 1.380(3) ?
    C3 H3A . 0.9300 ?
    C4 C5 . 1.368(3) ?
    C4 H4A . 0.9300 ?
    C5 C6 . 1.380(2) ?
    C5 H5A . 0.9300 ?
    C7 H7A . 0.9300 ?
loop_
    _geom_angle_atom_site_label_1
    _geom_angle_atom_site_label_2
    _geom_angle_atom_site_label_3
    _geom_angle_site_symmetry_1
    _geom_angle_site_symmetry_3
    _geom_angle
    _geom_angle_publ_flag
    C7 N1 C6 . . 125.62(13) ?
    C7 N1 H1A . . 117.2 ?
    C6 N1 H1A . . 117.2 ?
    C6 N2 C2 . . 117.87(15) ?
    C2 C1 H1B . . 109.5 ?
    C2 C1 H1C . . 109.5 ?
    H1B C1 H1C . . 109.5 ?
    C2 C1 H1D . . 109.5 ?
    H1B C1 H1D . . 109.5 ?
    H1C C1 H1D . . 109.5 ?
    C2 C1 H1E . . 109.5 ?
    H1B C1 H1E . . 141.1 ?
    H1C C1 H1E . . 56.3 ?
    H1D C1 H1E . . 56.3 ?
    C2 C1 H1F . . 109.5 ?
    H1B C1 H1F . . 56.3 ?
    H1C C1 H1F . . 141.1 ?
    H1D C1 H1F . . 56.3 ?
    H1E C1 H1F . . 109.5 ?
    C2 C1 H1G . . 109.5 ?
    H1B C1 H1G . . 56.3 ?
    H1C C1 H1G . . 56.3 ?
    H1D C1 H1G . . 141.1 ?
    H1E C1 H1G . . 109.5 ?
    H1F C1 H1G . . 109.5 ?
    N2 C2 C3 . . 122.02(16) ?
    N2 C2 C1 . . 116.18(15) ?
    C3 C2 C1 . . 121.80(16) ?
    C2 C3 C4 . . 119.19(17) ?
    C2 C3 H3A . . 120.4 ?
    C4 C3 H3A . . 120.4 ?
    C5 C4 C3 . . 119.38(17) ?
    C5 C4 H4A . . 120.3 ?
    C3 C4 H4A . . 120.3 ?
    C4 C5 C6 . . 117.69(17) ?
    C4 C5 H5A . . 121.2 ?
    C6 C5 H5A . . 121.2 ?
    N2 C6 C5 . . 123.81(16) ?
    N2 C6 N1 . . 117.00(14) ?
    C5 C6 N1 . . 119.19(14) ?
    O C7 N1 . . 124.40(15) ?
    O C7 H7A . . 117.8 ?
    N1 C7 H7A . . 117.8 ?
loop_
    _geom_hbond_atom_site_label_D
    _geom_hbond_atom_site_label_H
    _geom_hbond_atom_site_label_A
    _geom_hbond_site_symmetry_A
    _geom_hbond_distance_DH
    _geom_hbond_distance_HA
    _geom_hbond_distance_DA
    _geom_hbond_angle_DHA
    N1 H1A O 2_866 0.86 2.04 2.8971(19) 172.1
data_global
_journal_date_recd_electronic     2009-12-10
_journal_date_accepted     2009-12-11
_journal_name_full     'Acta Crystallographica, Section E'
_journal_year     2010
_journal_volume     66
_journal_issue      1
_journal_page_first     o180
_journal_page_last     o180
_journal_paper_category     QO
_journal_coeditor_code     GK2247
_publ_contact_author_name     'Jhy-Der Chen'
_publ_contact_author_address
;
Department of Chemistry, Chung-Yuan Christian University
Chung-Li
Taiwan, R. O. C.
;
_publ_contact_author_email     'jdchen@cycu.edu.tw'
_publ_contact_author_fax     ?
_publ_contact_author_phone     ?
_publ_section_title
;
<i>N</i>-(6-Methyl-2-pyridyl)formamide
;
loop_
    _publ_author_name
    _publ_author_footnote
    _publ_author_address
    'Hu, Hui-Ling' .
;
Department of Chemical Engineering and Material Engineering,
Nanya Institute of Technology, Chung-Li, Taiwan
;
    'Wu, Chia-Jun' .
;
Department of Chemistry, Chung-Yuan Christian University,
Chung-Li, Taiwan
;
    'Cheng, Pei-Chi' .
;
Department of Chemistry, Chung-Yuan Christian University,
Chung-Li, Taiwan
;
    'Chen, Jhy-Der' .
;
Department of Chemistry, Chung-Yuan Christian University,
Chung-Li, Taiwan
;
