# Supplementary material for: N-(6-Methyl-2-pyrid­yl)formamide
Source: Acta Crystallogr Sect E Struct Rep Online. 2009 Dec 16;66(Pt 1):o180. doi: 10.1107/S1600536809053549 (PMC2980114; doi:10.1107/S1600536809053549)
Supplement: Supplementary file 2 [file e-66-0o180-Isup2.hkl]

# 
# h,k,l, Fc-squared, Fo-squared, sigma(Fo-squared) and status flag 
# 
data_I
_shelx_title ' Agn4 in P-1' 
_shelx_refln_list_code          4 
_shelx_F_calc_maximum       84.53 
_exptl_crystal_F_000       144.00 
_reflns_d_resolution_high  0.8411 
 
loop_ 
 _symmetry_equiv_pos_as_xyz 
 'x, y, z' 
 '-x, -y, -z' 
 
_cell_length_a     4.0611 
_cell_length_b     8.6232 
_cell_length_c    10.3231 
_cell_angle_alpha  87.421 
_cell_angle_beta   79.344 
_cell_angle_gamma  83.103 
 
_shelx_F_squared_multiplier     1.000 
 
loop_ 
 _refln_index_h 
 _refln_index_k 
 _refln_index_l 
 _refln_F_squared_calc 
 _refln_F_squared_meas 
 _refln_F_squared_sigma 
 _refln_observed_status 
   1   0   0      493.37      483.76     29.88 o 
   2   0   0        0.21        0.33      0.10 o 
   3   0   0       68.23       77.57      1.87 o 
   4   0   0        0.00        0.05      0.20 o 
  -4   1   0        3.53        4.16      0.28 o 
  -3   1   0        3.41        3.58      0.20 o 
  -2   1   0      173.73      172.71      4.09 o 
  -1   1   0        1.34        0.81      0.07 o 
   1   1   0      833.03      838.15      5.54 o 
   2   1   0        8.07        8.87      0.33 o 
   3   1   0        4.06        4.73      0.23 o 
   4   1   0        0.11       -0.23      0.23 o 
  -4   2   0        0.47        0.61      0.23 o 
  -3   2   0        1.85        1.99      0.18 o 
  -2   2   0        9.00        7.56      0.33 o 
  -1   2   0        0.86        0.69      0.13 o 
   1   2   0       39.59       45.66      1.28 o 
   2   2   0       82.49       80.71      2.61 o 
   3   2   0        0.11        0.20      0.13 o 
   4   2   0        0.04       -0.05      0.20 o 
  -4   3   0        0.60        0.89      0.20 o 
  -3   3   0        2.40        1.94      0.18 o 
  -2   3   0       19.39       21.13      0.79 o 
  -1   3   0       53.70       52.97      1.69 o 
   0   3   0      372.29      331.60      3.81 o 
   1   3   0      149.77      151.70      9.87 o 
   2   3   0       84.25       84.21      2.55 o 
   3   3   0       32.88       30.56      0.92 o 
   4   3   0        1.80        1.48      0.20 o 
  -4   4   0        0.42        0.61      0.23 o 
  -3   4   0       17.37       17.55      0.51 o 
  -2   4   0        6.77        5.54      0.26 o 
  -1   4   0        5.19        6.01      0.59 o 
   0   4   0       63.21       63.31      1.54 o 
   1   4   0       43.90       44.78      1.37 o 
   2   4   0        0.31        0.23      0.10 o 
   3   4   0        0.00       -0.10      0.10 o 
   4   4   0        1.98        2.04      0.23 o 
  -3   5   0        5.49        5.52      0.31 o 
  -2   5   0        3.13        2.76      0.20 o 
  -1   5   0       14.22       11.97      0.38 o 
   0   5   0        1.09        0.89      0.10 o 
   1   5   0       83.90       79.14      1.62 o 
   2   5   0        1.03        1.10      0.13 o 
   3   5   0        7.73        7.23      0.23 o 
   4   5   0        0.19        0.05      0.18 o 
  -3   6   0        1.82        1.94      0.26 o 
  -2   6   0       34.86       34.26      0.77 o 
  -1   6   0        1.52        1.20      0.31 o 
   0   6   0        0.76        0.74      0.11 o 
   1   6   0        8.55       11.81      0.29 o 
   2   6   0        6.89        7.00      0.23 o 
   3   6   0        0.37        0.66      0.15 o 
   4   6   0        2.39        2.48      0.28 o 
  -3   7   0        0.79        1.51      0.28 o 
  -2   7   0       12.44       12.31      0.43 o 
  -1   7   0      204.30      226.53      3.05 o 
   0   7   0        0.84        0.69      0.22 o 
   1   7   0        0.89        0.49      0.10 o 
   2   7   0       25.09       25.75      0.59 o 
   3   7   0        0.86        0.82      0.18 o 
  -2   8   0        2.12        2.09      0.26 o 
  -1   8   0        8.46        8.81      0.29 o 
   0   8   0       25.41       29.26      0.66 o 
   1   8   0        0.06        0.15      0.08 o 
   2   8   0        0.37        0.54      0.18 o 
   3   8   0        0.11        0.03      0.18 o 
  -1   9   0        0.00       -0.16      0.16 o 
   0   9   0        1.63        1.71      0.18 o 
   1   9   0        3.95        3.94      0.20 o 
   2   9   0        0.22        0.10      0.23 o 
   0  10   0        3.19        4.63      0.26 o 
   1  10   0        1.72        0.99      0.27 o 
  -1 -10   1        4.65        4.73      0.24 o 
   0 -10   1        1.19        1.24      0.21 o 
  -2  -9   1        0.41       -0.03      0.20 o 
  -1  -9   1        0.66        0.40      0.15 o 
   0  -9   1        3.37        3.40      0.31 o 
   1  -9   1        0.49        0.40      0.40 o 
  -3  -8   1        8.47        9.02      0.41 o 
  -2  -8   1        0.24        0.43      0.18 o 
  -1  -8   1        6.70        7.06      0.21 o 
   0  -8   1       15.76       16.57      0.32 o 
   1  -8   1        1.88        1.64      0.33 o 
   2  -8   1        0.12        0.10      0.20 o 
  -3  -7   1       26.42       27.49      0.56 o 
  -2  -7   1        1.27        1.71      0.13 o 
  -1  -7   1        1.66        1.55      0.11 o 
   0  -7   1        1.22        1.15      0.12 o 
   1  -7   1        0.04        0.26      0.12 o 
   2  -7   1        2.15        1.66      0.23 o 
   3  -7   1        0.01       -0.18      0.18 o 
  -4  -6   1        0.08        0.31      0.20 o 
  -3  -6   1        0.00       -0.08      0.15 o 
  -2  -6   1        0.71        0.72      0.13 o 
  -1  -6   1       38.96       42.52      0.90 o 
   0  -6   1        2.34        2.38      0.13 o 
   1  -6   1       10.04       10.22      0.69 o 
   2  -6   1       39.95       37.07      0.82 o 
   3  -6   1        1.45        1.15      0.23 o 
  -4  -5   1        0.62        0.28      0.20 o 
  -3  -5   1        4.28        4.42      0.18 o 
  -2  -5   1       10.83        9.56      0.33 o 
  -1  -5   1      183.29      186.32      2.29 o 
   0  -5   1        4.98        5.16      0.19 o 
   1  -5   1       31.93       26.65      2.26 o 
   2  -5   1      253.59      228.79      2.61 o 
   3  -5   1        0.04        0.03      0.18 o 
  -4  -4   1        0.35       -0.26      0.26 o 
  -3  -4   1       76.10       77.21      1.12 o 
  -2  -4   1       23.99       23.12      0.82 o 
  -1  -4   1       12.59       14.18      0.52 o 
   0  -4   1      466.66      422.56     13.29 o 
   1  -4   1       40.12       34.30      1.32 o 
   2  -4   1        7.98        7.64      0.26 o 
   3  -4   1       42.45       42.36      0.77 o 
   4  -4   1        1.13        1.43      0.26 o 
  -4  -3   1        2.71        2.58      0.26 o 
  -3  -3   1        0.00        0.05      0.13 o 
  -2  -3   1      100.04      101.10      2.63 o 
  -1  -3   1       67.22       66.06      1.54 o 
   0  -3   1       11.17       11.85      0.31 o 
   1  -3   1        4.99        4.93      0.42 o 
   2  -3   1       19.18       18.04      0.69 o 
   3  -3   1        6.68        6.00      0.23 o 
   4  -3   1        2.12        2.27      0.26 o 
  -4  -2   1        0.42        0.26      0.20 o 
  -3  -2   1        4.55        4.52      0.20 o 
  -2  -2   1       47.06       46.68      2.07 o 
  -1  -2   1      376.31      361.13      4.39 o 
   0  -2   1       14.80        9.80      0.46 o 
   1  -2   1       12.63       12.56      0.33 o 
   2  -2   1      119.36      109.30      3.14 o 
   3  -2   1        4.85        5.31      0.23 o 
   4  -2   1        0.22        0.46      0.23 o 
  -4  -1   1        1.96        2.32      0.28 o 
  -3  -1   1        5.39        5.57      0.26 o 
  -2  -1   1        2.44        2.32      0.15 o 
  -1  -1   1      725.82      691.86      5.80 o 
   1  -1   1      318.90      246.88      2.52 o 
   2  -1   1        0.58        0.61      0.10 o 
   3  -1   1       84.02       78.84      1.71 o 
   4  -1   1        1.02        1.12      0.23 o 
  -4   0   1        9.92       10.42      0.46 o 
  -3   0   1       15.33       16.35      0.51 o 
  -2   0   1        1.53        1.38      0.15 o 
  -1   0   1       87.40       73.43      6.72 o 
   1   0   1      447.52      465.47      4.09 o 
   2   0   1        1.71        2.71      0.13 o 
   3   0   1       23.00       20.95      0.61 o 
   4   0   1        0.30        0.31      0.20 o 
  -4   1   1        0.97        0.97      0.23 o 
  -3   1   1        1.51        1.30      0.15 o 
  -2   1   1       91.51       88.99      3.27 o 
  -1   1   1       52.77       60.21      4.53 o 
   1   1   1       46.35       41.68      2.30 o 
   2   1   1        3.68        2.55      0.13 o 
   3   1   1        7.52        9.45      0.28 o 
   4   1   1        2.50        2.96      0.28 o 
  -4   2   1        0.02        0.13      0.23 o 
  -3   2   1        6.08        7.08      0.26 o 
  -2   2   1      282.90      310.03      5.21 o 
  -1   2   1       13.00       12.64      0.82 o 
   1   2   1     2793.35     2276.63      8.47 o 
   2   2   1       49.95       40.70      1.30 o 
   3   2   1        0.09        0.20      0.10 o 
   4   2   1        5.10        5.70      0.31 o 
  -4   3   1       15.30       16.43      0.51 o 
  -3   3   1        1.03        0.95      0.13 o 
  -2   3   1       13.53       12.72      0.54 o 
  -1   3   1      429.11      386.21     23.12 o 
   0   3   1        4.02        5.20      0.26 o 
   1   3   1        4.13        3.99      0.13 o 
   2   3   1      180.25      165.66      3.70 o 
   3   3   1        1.92        2.07      0.15 o 
   4   3   1        0.70        0.72      0.18 o 
  -4   4   1        0.95        1.23      0.26 o 
  -3   4   1        8.29        7.46      0.36 o 
  -2   4   1       24.01       22.05      0.72 o 
  -1   4   1       28.24       29.63      2.16 o 
   0   4   1        8.00        7.21      0.22 o 
   1   4   1        1.16        2.17      0.27 o 
   2   4   1       23.70       25.24      0.87 o 
   3   4   1       13.89       12.52      0.38 o 
   4   4   1        0.03        0.03      0.18 o 
  -3   5   1        5.98        5.31      0.33 o 
  -2   5   1       48.33       43.46      1.15 o 
  -1   5   1        5.80        5.47      0.20 o 
   0   5   1       43.36       37.50      1.35 o 
   1   5   1      195.65      199.89      2.45 o 
   2   5   1       20.24       23.35      0.72 o 
   3   5   1        0.44        0.13      0.10 o 
   4   5   1       16.88       15.07      0.46 o 
  -3   6   1        0.71        0.54      0.23 o 
  -2   6   1        3.79        2.89      0.20 o 
  -1   6   1      216.64      224.97      2.84 o 
   0   6   1       24.07       24.58      0.80 o 
   1   6   1        3.80        3.13      0.13 o 
   2   6   1       48.78       45.53      1.10 o 
   3   6   1        2.08        2.35      0.20 o 
   4   6   1        0.78        0.87      0.23 o 
  -2   7   1        0.19        0.05      0.18 o 
  -1   7   1       49.93       52.88      1.52 o 
   0   7   1       13.52       13.99      1.69 o 
   1   7   1        0.95        0.92      0.10 o 
   2   7   1       16.25       16.84      0.51 o 
   3   7   1        0.43        0.18      0.18 o 
  -2   8   1        0.08        0.03      0.20 o 
  -1   8   1        3.61        3.59      0.27 o 
   0   8   1        1.57        1.09      0.12 o 
   1   8   1        0.01       -0.10      0.15 o 
   2   8   1        0.04       -0.13      0.18 o 
   3   8   1        0.35        0.13      0.23 o 
  -1   9   1        1.86        1.75      0.21 o 
   0   9   1       11.51       11.54      0.74 o 
   1   9   1        4.00        3.99      0.21 o 
   2   9   1        2.04        1.46      0.23 o 
   0  10   1        0.03       -0.10      0.15 o 
   1  10   1        4.19        4.19      0.26 o 
  -2  -9   2        0.44        0.56      0.20 o 
  -1  -9   2       12.24       12.53      0.31 o 
   0  -9   2        1.46        1.44      0.20 o 
   1  -9   2        5.41        6.11      0.63 o 
  -3  -8   2       29.48       29.82      0.66 o 
  -2  -8   2        3.95        4.62      0.28 o 
  -1  -8   2        1.02        1.09      0.31 o 
   0  -8   2       19.81       20.19      0.33 o 
   1  -8   2        2.43        2.78      0.20 o 
   2  -8   2        0.24        0.15      0.18 o 
  -3  -7   2        3.43        3.37      0.28 o 
  -2  -7   2        2.22        2.53      0.23 o 
  -1  -7   2        0.06       -0.03      0.09 o 
   0  -7   2        1.32        1.44      0.28 o 
   1  -7   2       20.62       21.17      1.32 o 
   2  -7   2        2.05        2.04      0.26 o 
   3  -7   2        0.47        1.02      0.20 o 
  -3  -6   2        6.56        7.18      0.33 o 
  -2  -6   2        8.18        9.10      0.26 o 
  -1  -6   2       40.82       42.56      0.86 o 
   0  -6   2        4.46        5.38      0.16 o 
   1  -6   2        1.55        1.84      0.13 o 
   2  -6   2      107.00      102.42      1.25 o 
   3  -6   2        5.32        5.72      0.33 o 
  -4  -5   2        0.00        0.38      0.20 o 
  -3  -5   2        1.82        1.76      0.20 o 
  -2  -5   2        0.27        0.15      0.13 o 
  -1  -5   2       67.90       68.68      2.87 o 
   0  -5   2        0.22        0.59      0.11 o 
   1  -5   2        0.01        0.21      0.20 o 
   2  -5   2        0.09        0.05      0.13 o 
   3  -5   2       24.34       26.26      0.59 o 
  -4  -4   2        0.23        0.26      0.18 o 
  -3  -4   2        0.15        0.08      0.10 o 
  -2  -4   2        9.33        8.76      0.33 o 
  -1  -4   2        1.81        2.04      0.26 o 
   0  -4   2      158.28      157.10     16.35 o 
   1  -4   2       10.48        8.80      0.26 o 
   2  -4   2        4.27        3.81      0.20 o 
   3  -4   2        5.05        4.85      0.20 o 
   4  -4   2        0.08        0.36      0.23 o 
  -4  -3   2        1.48        1.61      0.28 o 
  -3  -3   2        1.36        2.25      0.15 o 
  -2  -3   2        0.11        0.20      0.13 o 
  -1  -3   2        0.80        0.70      0.10 o 
   0  -3   2      103.65       96.03      1.70 o 
   1  -3   2       77.82       73.00      3.87 o 
   2  -3   2        1.63        1.41      0.13 o 
   3  -3   2       27.89       26.65      0.77 o 
   4  -3   2        3.42        3.04      0.28 o 
  -4  -2   2        1.23        1.30      0.26 o 
  -3  -2   2        3.90        3.76      0.20 o 
  -2  -2   2      176.21      191.05      3.88 o 
  -1  -2   2       70.21       64.07      1.39 o 
   0  -2   2      556.92      480.70      4.47 o 
   1  -2   2      677.38      553.61      4.56 o 
   2  -2   2       28.84       24.88      0.89 o 
   3  -2   2        1.37        1.66      0.15 o 
   4  -2   2        3.21        3.30      0.28 o 
  -4  -1   2       77.22       81.45      1.05 o 
  -3  -1   2        8.06        7.92      0.28 o 
  -2  -1   2        0.03       -0.05      0.10 o 
  -1  -1   2      396.17      400.45      4.85 o 
   0  -1   2       46.36       45.12      2.12 o 
   1  -1   2       38.01       35.01      5.02 o 
   2  -1   2        0.08       -0.08      0.08 o 
   3  -1   2        0.17        0.20      0.13 o 
   4  -1   2        1.89        1.38      0.31 o 
  -4   0   2        1.66        2.32      0.31 o 
  -3   0   2        0.10        0.31      0.15 o 
  -2   0   2        0.31        0.33      0.13 o 
  -1   0   2       86.90       89.76      7.31 o 
   1   0   2       88.35       90.82      8.57 o 
   2   0   2        0.67        0.38      0.08 o 
   3   0   2       47.87       45.76      1.38 o 
   4   0   2        0.18        0.18      0.18 o 
  -4   1   2        2.75        3.24      0.31 o 
  -3   1   2        0.09        0.08      0.13 o 
  -2   1   2      103.12      120.46      3.65 o 
  -1   1   2       18.24       15.02      1.43 o 
   0   1   2       65.80       73.02      2.07 o 
   1   1   2     7145.48     7131.26    201.50 o 
   2   1   2      165.10      179.86      4.34 o 
   3   1   2        0.46        0.64      0.13 o 
   4   1   2       20.75       20.03      0.51 o 
  -4   2   2        7.90        7.23      0.41 o 
  -3   2   2       10.81       10.17      0.31 o 
  -2   2   2       61.57       61.67      2.38 o 
  -1   2   2      217.97      206.66     15.07 o 
   0   2   2        7.35        5.84      0.31 o 
   1   2   2      146.66      137.50      5.33 o 
   2   2   2      364.71      323.45      5.57 o 
   3   2   2        0.95        0.87      0.13 o 
   4   2   2        1.64        2.07      0.23 o 
  -4   3   2        1.11        1.28      0.28 o 
  -3   3   2        0.05       -0.05      0.10 o 
  -2   3   2        0.67        0.89      0.15 o 
  -1   3   2       35.72       32.37      1.56 o 
   0   3   2       33.82       32.99      0.91 o 
   1   3   2       57.07       59.69      3.88 o 
   2   3   2       10.77       12.24      0.43 o 
   3   3   2        2.92        2.61      0.18 o 
   4   3   2        0.04       -0.05      0.15 o 
  -3   4   2        2.70        2.66      0.26 o 
  -2   4   2        0.33        0.79      0.15 o 
  -1   4   2       72.87       89.22      2.75 o 
   0   4   2       15.25       18.16      1.29 o 
   1   4   2       19.98       20.22      0.52 o 
   2   4   2        1.84        2.84      0.15 o 
   3   4   2       16.38       15.30      0.43 o 
   4   4   2        4.73        4.50      0.28 o 
  -3   5   2        2.28        2.02      0.23 o 
  -2   5   2       25.92       21.97      0.79 o 
  -1   5   2        1.71        1.24      0.13 o 
   0   5   2       41.58       43.35      2.70 o 
   1   5   2       11.80       12.05      1.37 o 
   2   5   2        9.91       11.32      0.43 o 
   3   5   2        1.63        1.76      0.15 o 
   4   5   2        0.18        0.23      0.18 o 
  -3   6   2        0.44        0.59      0.23 o 
  -2   6   2       20.98       18.52      0.54 o 
  -1   6   2        0.01        0.10      0.11 o 
   0   6   2       17.25       17.13      1.02 o 
   1   6   2        0.02        0.10      0.08 o 
   2   6   2       15.40       13.57      0.41 o 
   3   6   2        1.43        1.15      0.20 o 
   4   6   2        2.19        1.89      0.26 o 
  -2   7   2        3.60        3.45      0.28 o 
  -1   7   2       24.14       26.18      0.69 o 
   0   7   2        4.91        4.54      0.46 o 
   1   7   2        2.17        1.97      0.19 o 
   2   7   2        9.79       11.50      0.43 o 
   3   7   2        0.03        0.05      0.15 o 
  -2   8   2        0.44        0.05      0.18 o 
  -1   8   2        8.37        9.58      0.93 o 
   0   8   2      150.49      163.66      7.77 o 
   1   8   2        2.84        3.07      0.12 o 
   2   8   2        0.00       -0.03      0.15 o 
   3   8   2        7.58        7.77      0.36 o 
  -1   9   2        2.20        2.61      0.47 o 
   0   9   2       11.09       10.55      0.84 o 
   1   9   2       16.26       18.80      0.36 o 
   2   9   2        0.01       -0.15      0.18 o 
   0  10   2        0.19       -0.05      0.45 o 
   1  10   2        1.35        1.03      0.19 o 
  -2  -9   3        0.13       -0.05      0.20 o 
  -1  -9   3        0.11       -0.17      0.17 o 
   0  -9   3        6.46        6.44      0.27 o 
   1  -9   3        1.44        1.55      0.26 o 
  -2  -8   3        1.29        1.30      0.26 o 
  -1  -8   3        0.58        0.34      0.14 o 
   0  -8   3        0.61        0.35      0.15 o 
   1  -8   3        0.49        0.34      0.14 o 
   2  -8   3        0.14        0.18      0.20 o 
  -3  -7   3       13.33       12.52      0.46 o 
  -2  -7   3       29.36       31.63      0.56 o 
  -1  -7   3        1.21        1.21      0.11 o 
   0  -7   3       10.80       10.17      0.27 o 
   1  -7   3       18.46       17.36      1.07 o 
   2  -7   3        0.39        0.56      0.20 o 
   3  -7   3        0.38        0.97      0.23 o 
  -3  -6   3        6.27        6.57      0.33 o 
  -2  -6   3      134.75      138.93      1.30 o 
  -1  -6   3        0.01       -0.09      0.09 o 
   0  -6   3        2.03        2.15      0.13 o 
   1  -6   3        8.16        7.16      0.29 o 
   2  -6   3        0.65        0.74      0.15 o 
   3  -6   3        0.51        0.10      0.20 o 
  -3  -5   3        0.02        0.28      0.20 o 
  -2  -5   3        1.07        1.33      0.15 o 
  -1  -5   3       17.23       17.45      0.40 o 
   0  -5   3       32.22       31.35      0.97 o 
   1  -5   3        0.21        0.19      0.11 o 
   2  -5   3        5.40        5.11      0.23 o 
   3  -5   3       10.98       11.19      0.43 o 
  -4  -4   3        0.28        0.59      0.23 o 
  -3  -4   3        0.33        0.10      0.10 o 
  -2  -4   3       22.63       24.12      1.02 o 
  -1  -4   3       32.09       28.48      0.70 o 
   0  -4   3      274.50      263.35      5.21 o 
   1  -4   3        1.47        1.42      0.13 o 
   2  -4   3        8.30        7.77      0.33 o 
   3  -4   3      115.17      119.44      1.18 o 
   4  -4   3        0.19        0.69      0.20 o 
  -4  -3   3        1.17        1.56      0.26 o 
  -3  -3   3        0.79        1.18      0.13 o 
  -2  -3   3      192.07      196.72      3.09 o 
  -1  -3   3      130.28      120.46      2.19 o 
   0  -3   3       24.79       26.90      0.72 o 
   1  -3   3      266.96      247.55      5.19 o 
   2  -3   3        8.56        8.41      0.26 o 
   3  -3   3        2.19        1.99      0.18 o 
   4  -3   3       20.77       22.02      0.59 o 
  -4  -2   3       22.60       24.32      0.61 o 
  -3  -2   3        7.93        8.81      0.26 o 
  -2  -2   3        0.10        0.36      0.13 o 
  -1  -2   3      277.56      293.25      3.73 o 
   0  -2   3       71.50       62.03      1.31 o 
   1  -2   3       23.25       23.85      0.64 o 
   2  -2   3        1.73        1.33      0.13 o 
   3  -2   3        4.30        4.29      0.20 o 
   4  -2   3        0.47        0.31      0.20 o 
  -4  -1   3        0.56        0.38      0.26 o 
  -3  -1   3        2.89        2.68      0.18 o 
  -2  -1   3        9.85       10.58      0.51 o 
  -1  -1   3      206.92      219.83      3.00 o 
   0  -1   3      295.09      250.25      3.53 o 
   1  -1   3       12.18       13.91      2.26 o 
   2  -1   3       12.69       11.88      0.51 o 
   3  -1   3       10.21       10.76      0.38 o 
   4  -1   3        0.01       -0.05      0.15 o 
  -4   0   3       16.15       18.91      0.56 o 
  -3   0   3        7.47        8.56      0.31 o 
  -2   0   3        3.82        3.76      0.20 o 
  -1   0   3        0.23        0.15      0.09 o 
   1   0   3      111.94      136.59      1.98 o 
   2   0   3        0.95        1.30      0.13 o 
   3   0   3        0.01        0.10      0.10 o 
   4   0   3       13.73       11.45      0.38 o 
  -4   1   3        4.27        4.98      0.36 o 
  -3   1   3       84.43       92.82      1.43 o 
  -2   1   3       19.65       19.39      0.74 o 
  -1   1   3        3.56        4.50      0.59 o 
   1   1   3       85.44       97.90      3.92 o 
   2   1   3       91.22      104.37      3.35 o 
   3   1   3        0.37        0.46      0.13 o 
   4   1   3        2.34        2.15      0.23 o 
  -4   2   3        0.66        0.79      0.28 o 
  -3   2   3        3.44        3.42      0.20 o 
  -2   2   3       14.96       15.07      0.56 o 
  -1   2   3       87.19      101.02     13.23 o 
   0   2   3       29.57       38.37      0.84 o 
   1   2   3       52.94       59.37      1.56 o 
   2   2   3        4.12        3.50      0.18 o 
   3   2   3        0.07        0.28      0.13 o 
   4   2   3        4.62        4.47      0.28 o 
  -4   3   3        0.29        0.20      0.28 o 
  -3   3   3        0.67        0.36      0.20 o 
  -2   3   3       15.06       14.72      0.54 o 
  -1   3   3      311.04      328.05     17.19 o 
   0   3   3        4.95        5.90      0.37 o 
   1   3   3      205.67      200.58      6.83 o 
   2   3   3      794.67      734.19      7.69 o 
   3   3   3        0.01        0.15      0.13 o 
   4   3   3        0.00       -0.15      0.15 o 
  -3   4   3       42.41       40.42      0.77 o 
  -2   4   3       15.78       12.26      0.46 o 
  -1   4   3        1.05        0.89      0.12 o 
   1   4   3        0.32        1.01      0.10 o 
   2   4   3        3.57        3.68      0.18 o 
   3   4   3       57.59       50.08      1.10 o 
   4   4   3        0.00        0.05      0.15 o 
  -3   5   3        3.29        3.37      0.31 o 
  -2   5   3       10.18        7.59      0.26 o 
  -1   5   3       20.89       21.38      2.24 o 
   0   5   3        9.91       10.97      1.07 o 
   1   5   3        0.13        0.41      0.10 o 
   2   5   3        2.65        3.30      0.18 o 
   3   5   3        4.35        4.27      0.20 o 
   4   5   3        0.53        0.51      0.20 o 
  -3   6   3        0.68        0.54      0.23 o 
  -2   6   3       14.58       11.52      0.46 o 
  -1   6   3       25.00       25.17      1.15 o 
   0   6   3        0.06       -0.01      0.10 o 
   1   6   3        9.62        9.57      0.23 o 
   2   6   3       32.26       32.96      0.87 o 
   3   6   3        2.86        3.19      0.26 o 
   4   6   3        0.07       -0.10      0.20 o 
  -2   7   3        1.66        1.76      0.23 o 
  -1   7   3        8.65        8.86      0.50 o 
   0   7   3       74.84       78.89      4.96 o 
   1   7   3        4.97        5.65      0.18 o 
   2   7   3        0.61        0.36      0.13 o 
   3   7   3        9.01        8.00      0.36 o 
  -2   8   3        3.58        4.01      0.33 o 
  -1   8   3        0.78        1.25      0.23 o 
   0   8   3       22.11       22.39      1.47 o 
   1   8   3       10.70       13.20      0.29 o 
   2   8   3        0.06        0.15      0.18 o 
   3   8   3        3.53        3.07      0.28 o 
  -1   9   3        0.06       -0.10      0.20 o 
   0   9   3        3.09        2.85      0.22 o 
   1   9   3        4.21        4.05      0.23 o 
   2   9   3        0.00        0.13      0.20 o 
   1  10   3       12.04       12.80      0.34 o 
  -1  -9   4        0.39        0.16      0.16 o 
   0  -9   4        1.93        1.48      0.21 o 
   1  -9   4        1.72        1.48      0.26 o 
  -2  -8   4        2.23        3.01      0.28 o 
  -1  -8   4        0.76        0.87      0.28 o 
   0  -8   4       15.82       14.82      0.45 o 
   1  -8   4        0.11       -0.09      0.26 o 
   2  -8   4        2.23        2.78      0.28 o 
  -3  -7   4        0.23        0.20      0.20 o 
  -2  -7   4       64.19       63.39      0.82 o 
  -1  -7   4       12.42       12.35      0.33 o 
   0  -7   4        1.91        2.10      0.19 o 
   1  -7   4       30.54       30.72      2.75 o 
   2  -7   4        2.38        2.30      0.28 o 
  -3  -6   4        0.55        0.56      0.20 o 
  -2  -6   4        2.71        2.99      0.26 o 
  -1  -6   4        7.46        7.70      0.23 o 
   0  -6   4        0.01        0.09      0.11 o 
   1  -6   4        2.46        2.32      0.13 o 
   2  -6   4        6.32        6.13      0.33 o 
   3  -6   4        0.22        0.18      0.18 o 
  -3  -5   4        0.82        0.64      0.20 o 
  -2  -5   4        9.82        9.73      0.28 o 
  -1  -5   4       33.88       35.75      0.79 o 
   0  -5   4       21.60       20.97      0.50 o 
   1  -5   4        5.26        5.75      0.18 o 
   2  -5   4        5.70        5.49      0.23 o 
   3  -5   4       22.27       22.99      0.59 o 
  -3  -4   4        0.00        0.08      0.31 o 
  -2  -4   4        0.40        0.84      0.15 o 
  -1  -4   4       35.42       38.02      1.08 o 
   0  -4   4      103.28       88.77      2.12 o 
   1  -4   4        1.40        0.90      0.11 o 
   2  -4   4        0.22        0.36      0.13 o 
   3  -4   4        0.71        0.56      0.20 o 
   4  -4   4        8.49        8.58      0.43 o 
  -4  -3   4        0.63        0.87      0.26 o 
  -3  -3   4        5.38        4.75      0.28 o 
  -2  -3   4        5.86        6.85      0.23 o 
  -1  -3   4        1.95        2.27      0.12 o 
   0  -3   4       20.10       18.44      0.64 o 
   1  -3   4       66.42       62.39      1.86 o 
   2  -3   4        6.43        6.72      0.26 o 
   3  -3   4        1.15        1.38      0.15 o 
   4  -3   4        1.62        1.20      0.26 o 
  -4  -2   4        4.28        4.73      0.36 o 
  -3  -2   4        3.87        3.78      0.18 o 
  -2  -2   4        1.45        0.84      0.15 o 
  -1  -2   4       17.58       19.75      1.33 o 
   0  -2   4       18.74       17.55      0.91 o 
   1  -2   4       99.10      100.62      9.94 o 
   2  -2   4       21.85       18.93      0.77 o 
   3  -2   4        1.88        2.71      0.18 o 
   4  -2   4       19.21       20.98      0.56 o 
  -4  -1   4       22.01       23.66      0.61 o 
  -3  -1   4        4.05        3.55      0.20 o 
  -2  -1   4        7.06        7.56      0.31 o 
  -1  -1   4      447.25      496.85      7.05 o 
   0  -1   4        3.72        3.66      0.12 o 
   1  -1   4      132.44      150.92     10.25 o 
   2  -1   4      229.51      242.74      4.16 o 
   3  -1   4        4.19        4.22      0.20 o 
   4  -1   4        0.03       -0.05      0.18 o 
  -4   0   4        1.01        1.51      0.28 o 
  -3   0   4      224.77      247.06      1.99 o 
  -2   0   4       53.78       54.93      1.97 o 
  -1   0   4        8.07        9.31      0.27 o 
   1   0   4       51.44       65.21      2.78 o 
   2   0   4        1.58        2.38      0.15 o 
   3   0   4        0.38        0.41      0.13 o 
   4   0   4        0.12        0.15      0.15 o 
  -4   1   4        0.75        1.05      0.31 o 
  -3   1   4        7.92        9.20      0.28 o 
  -2   1   4        2.03        1.53      0.18 o 
  -1   1   4        6.67        8.92      1.14 o 
   1   1   4       89.17      100.22      2.32 o 
   2   1   4       12.10       13.64      0.59 o 
   3   1   4        0.24       -0.13      0.13 o 
   4   1   4        7.50        8.30      0.36 o 
  -3   2   4        7.73        8.25      0.38 o 
  -2   2   4        0.14        0.49      0.15 o 
  -1   2   4       55.32       59.46      5.24 o 
   0   2   4       25.74       23.82      1.24 o 
   1   2   4        3.50        3.73      0.13 o 
   2   2   4      725.47      749.80      7.92 o 
   3   2   4       19.95       18.22      0.59 o 
   4   2   4        0.09       -0.13      0.18 o 
  -3   3   4        5.32        5.01      0.33 o 
  -2   3   4        4.05        3.45      0.23 o 
  -1   3   4      120.99      117.78      8.21 o 
   0   3   4       58.42       63.05      2.30 o 
   1   3   4        1.55        1.19      0.09 o 
   2   3   4       37.49       35.21      1.07 o 
   3   3   4       85.00       73.02      1.46 o 
   4   3   4        0.30       -0.05      0.18 o 
  -3   4   4        1.79        1.71      0.28 o 
  -2   4   4        0.01        0.00      0.13 o 
  -1   4   4        9.75       10.27      0.82 o 
   0   4   4       19.84       18.63      0.79 o 
   1   4   4       23.43       26.51      0.74 o 
   2   4   4       12.00       13.08      0.43 o 
   3   4   4        4.37        4.47      0.23 o 
   4   4   4        0.09        0.20      0.20 o 
  -3   5   4        0.17        0.15      0.20 o 
  -2   5   4        2.63        2.86      0.18 o 
  -1   5   4        0.33        0.59      0.13 o 
   0   5   4       66.39       74.87      1.60 o 
   1   5   4        0.09        0.11      0.10 o 
   2   5   4        0.20        0.43      0.13 o 
   3   5   4       16.62       17.04      0.51 o 
   4   5   4        0.93        0.87      0.26 o 
  -2   6   4        8.39        5.95      0.36 o 
  -1   6   4        8.29        8.18      0.24 o 
   0   6   4        3.31        3.07      0.32 o 
   1   6   4       36.09       42.09      2.20 o 
   3   6   4        2.74        2.84      0.26 o 
   4   6   4        1.53        1.41      0.26 o 
  -2   7   4        0.10        0.28      0.18 o 
  -1   7   4       22.29       22.22      0.42 o 
   0   7   4        1.07        0.90      0.12 o 
   1   7   4        8.47        9.40      0.21 o 
   2   7   4        0.03       -0.05      0.10 o 
   3   7   4        1.21        0.97      0.20 o 
  -1   8   4        4.48        4.88      0.26 o 
   0   8   4        7.42        7.05      0.56 o 
   1   8   4        2.15        1.76      0.19 o 
   2   8   4        0.65        0.61      0.18 o 
   3   8   4        3.47        3.35      0.28 o 
  -1   9   4        0.00       -0.19      0.19 o 
   0   9   4        1.66        2.02      0.21 o 
   1   9   4       51.63       56.02      0.70 o 
   2   9   4        1.65        1.84      0.26 o 
   0  -9   5        2.23        2.06      0.22 o 
  -2  -8   5        0.00       -0.03      0.18 o 
  -1  -8   5        0.08        0.27      0.14 o 
   0  -8   5        0.16        0.38      0.16 o 
   1  -8   5        2.94        2.72      0.22 o 
   2  -8   5        0.54        0.66      0.26 o 
  -2  -7   5        3.00        3.01      0.28 o 
  -1  -7   5        0.80        0.61      0.31 o 
   0  -7   5        0.20        0.13      0.14 o 
   1  -7   5        0.80        0.84      0.33 o 
   2  -7   5        0.22        0.15      0.20 o 
  -3  -6   5        0.02        0.13      0.23 o 
  -2  -6   5       22.44       21.64      0.51 o 
  -1  -6   5       49.43       53.60      2.12 o 
   0  -6   5        5.68        6.66      0.18 o 
   1  -6   5       10.98        9.33      0.27 o 
   2  -6   5        6.45        5.80      0.33 o 
   3  -6   5        0.89        1.12      0.26 o 
  -3  -5   5        0.81        0.95      0.20 o 
  -2  -5   5       10.29        9.89      0.38 o 
  -1  -5   5      310.24      299.31      7.05 o 
   0  -5   5        4.22        4.29      0.16 o 
   1  -5   5        0.16        0.24      0.11 o 
   2  -5   5       12.78       10.91      0.46 o 
   3  -5   5        0.20        0.46      0.18 o 
  -3  -4   5        5.82        5.88      0.33 o 
  -2  -4   5        0.29        0.23      0.13 o 
  -1  -4   5        2.32        2.83      0.23 o 
   0  -4   5       48.06       43.46      1.07 o 
   1  -4   5        8.26        9.56      0.28 o 
   2  -4   5        0.48        0.51      0.13 o 
   3  -4   5        1.73        2.25      0.23 o 
  -3  -3   5        3.28        3.30      0.26 o 
  -2  -3   5        0.71        0.92      0.15 o 
  -1  -3   5       43.41       45.20      1.16 o 
   0  -3   5       23.90       20.20      0.78 o 
   1  -3   5      116.86      120.81      4.06 o 
   2  -3   5        0.13        0.15      0.10 o 
   3  -3   5        0.11        0.05      0.13 o 
   4  -3   5       24.86       29.69      0.69 o 
  -3  -2   5        2.82        2.96      0.26 o 
  -2  -2   5        0.97        0.87      0.15 o 
  -1  -2   5      164.60      174.89      4.70 o 
   0  -2   5       77.90       61.14      1.57 o 
   1  -2   5       54.28       56.53      3.60 o 
   2  -2   5       53.05       67.45      1.87 o 
   3  -2   5        1.11        1.33      0.15 o 
   4  -2   5        0.17        0.28      0.20 o 
  -3  -1   5       15.55       16.66      0.49 o 
  -2  -1   5        2.11        1.89      0.18 o 
  -1  -1   5        2.96        3.44      0.42 o 
   0  -1   5      191.19      199.70      3.02 o 
   1  -1   5       19.99       20.74      1.61 o 
   2  -1   5        5.72        6.34      0.26 o 
   3  -1   5        4.99        4.85      0.20 o 
   4  -1   5        0.74        1.10      0.20 o 
  -3   0   5        1.26        0.72      0.26 o 
  -2   0   5       12.46       14.61      0.56 o 
  -1   0   5        0.52        0.29      0.11 o 
   0   0   5      107.49      107.79      2.38 o 
   1   0   5       27.41       28.92      1.51 o 
   2   0   5       11.91       16.68      0.66 o 
   3   0   5        1.42        1.25      0.15 o 
   4   0   5        0.31        0.20      0.20 o 
  -3   1   5       22.25       25.60      0.61 o 
  -2   1   5       14.76       13.13      0.49 o 
  -1   1   5        3.89        4.07      0.32 o 
   0   1   5       20.60       24.50      1.21 o 
   1   1   5      112.82      133.11      4.79 o 
   2   1   5        0.92        1.48      0.15 o 
   3   1   5        5.08        5.77      0.23 o 
   4   1   5        0.01       -0.08      0.15 o 
  -3   2   5       17.30       19.01      0.56 o 
  -2   2   5      268.53      280.40      3.14 o 
  -1   2   5        0.57        0.36      0.13 o 
   0   2   5        0.37        0.24      0.09 o 
   1   2   5       84.54       98.52      2.48 o 
   2   2   5        7.90        8.69      0.31 o 
   3   2   5       17.42       16.43      0.77 o 
   4   2   5        0.17        0.56      0.18 o 
  -3   3   5        1.86        2.45      0.28 o 
  -2   3   5       10.20       10.86      0.36 o 
  -1   3   5       24.75       24.95      0.67 o 
   0   3   5       15.46       16.76      0.98 o 
   1   3   5        0.02        0.08      0.10 o 
   2   3   5        5.68        6.00      0.23 o 
   3   3   5        0.00        0.26      0.15 o 
   4   3   5        0.33        0.15      0.18 o 
  -3   4   5        0.03        0.18      0.23 o 
  -2   4   5        4.63        3.27      0.20 o 
  -1   4   5       14.14       13.15      0.37 o 
   0   4   5       97.47      116.81      3.14 o 
   1   4   5        0.00        0.05      0.09 o 
   2   4   5       15.26       14.23      0.51 o 
   3   4   5      136.11      119.01      1.43 o 
   4   4   5        0.84        0.84      0.23 o 
  -3   5   5        3.08        3.81      0.33 o 
  -2   5   5       51.09       47.60      0.84 o 
  -1   5   5       23.75       23.31      2.17 o 
   0   5   5        3.49        2.80      0.20 o 
   1   5   5       99.08      113.79      1.53 o 
   2   5   5        0.11        0.28      0.13 o 
   3   5   5        1.89        1.94      0.23 o 
   4   5   5       15.06       10.22      0.49 o 
  -2   6   5        4.37        3.53      0.31 o 
  -1   6   5        5.55        4.58      0.18 o 
   0   6   5        4.56        4.75      0.27 o 
   1   6   5        1.39        1.54      0.12 o 
   2   6   5        2.32        2.12      0.15 o 
   3   6   5        1.56        1.20      0.23 o 
   4   6   5        1.24        0.82      0.26 o 
  -2   7   5        0.62        0.26      0.20 o 
  -1   7   5       13.26       14.66      0.84 o 
   0   7   5        4.68        4.39      0.46 o 
   1   7   5        3.41        3.59      0.13 o 
   2   7   5        0.13        0.18      0.18 o 
   3   7   5        3.00        2.55      0.28 o 
  -1   8   5        0.54        0.72      0.20 o 
   0   8   5        4.15        4.22      0.41 o 
   1   8   5       14.00       15.10      0.33 o 
   2   8   5        0.11        0.15      0.18 o 
   3   8   5        0.03       -0.05      0.18 o 
   0   9   5        2.02        2.12      0.40 o 
   1   9   5        4.23        4.23      0.24 o 
   2   9   5        4.91        5.67      0.36 o 
  -1  -8   6        0.43        0.83      0.18 o 
   0  -8   6        0.21        0.51      0.16 o 
   1  -8   6        1.17        1.24      0.20 o 
  -2  -7   6       17.41       17.04      0.49 o 
  -1  -7   6        0.75        0.68      0.15 o 
   0  -7   6        0.14        0.02      0.27 o 
   1  -7   6        9.98        8.40      0.33 o 
   2  -7   6        0.04        0.38      0.20 o 
  -2  -6   6        5.80        5.34      0.33 o 
  -1  -6   6       59.37       56.39      1.57 o 
   0  -6   6       10.28        8.91      0.28 o 
   1  -6   6        0.68        1.01      0.16 o 
   2  -6   6       17.14       16.68      0.54 o 
   3  -6   6        1.08        1.05      0.23 o 
  -3  -5   6        0.07       -0.03      0.18 o 
  -2  -5   6        0.66       -0.15      0.31 o 
  -1  -5   6        0.06        0.27      0.19 o 
   0  -5   6       11.08       11.24      0.27 o 
   1  -5   6        0.09        0.18      0.11 o 
   2  -5   6        0.58        0.95      0.18 o 
   3  -5   6        0.26        0.23      0.20 o 
  -3  -4   6        8.14        7.87      0.38 o 
  -2  -4   6        3.60        3.50      0.18 o 
  -1  -4   6        5.95        5.12      0.17 o 
   0  -4   6       52.85       57.81      3.58 o 
   1  -4   6        1.74        1.89      0.13 o 
   2  -4   6        3.31        3.37      0.18 o 
   3  -4   6        2.82        3.42      0.28 o 
  -3  -3   6        7.66        7.82      0.36 o 
  -1  -3   6        9.61        8.09      0.24 o 
   0  -3   6      131.36      120.85      1.65 o 
   1  -3   6       34.76       38.58      1.06 o 
   2  -3   6        0.34        0.13      0.13 o 
   3  -3   6        0.92        1.18      0.20 o 
   4  -3   6        0.35        0.54      0.26 o 
  -3  -2   6        5.13        5.08      0.33 o 
  -2  -2   6       22.87       20.80      0.72 o 
  -1  -2   6       12.87       15.52      0.43 o 
   0  -2   6        0.42        0.33      0.11 o 
   1  -2   6       29.47       30.92      0.90 o 
   2  -2   6        6.62        6.57      0.28 o 
   3  -2   6        1.03        1.20      0.15 o 
   4  -2   6        0.33        0.66      0.20 o 
  -3  -1   6        9.73       10.68      0.43 o 
  -2  -1   6        3.23        2.50      0.20 o 
  -1  -1   6        8.92        7.82      0.59 o 
   0  -1   6       35.33       35.89      1.87 o 
   1  -1   6       19.37       22.25      1.81 o 
   2  -1   6       30.54       37.45      1.38 o 
   3  -1   6        2.75        2.68      0.18 o 
   4  -1   6        0.15        0.08      0.23 o 
  -3   0   6       32.58       33.19      0.74 o 
  -2   0   6        8.69        9.66      0.36 o 
  -1   0   6        4.02        2.85      0.16 o 
   0   0   6      273.32      273.06      4.55 o 
   1   0   6       14.14       13.92      1.11 o 
   2   0   6        5.32        7.28      0.33 o 
   3   0   6       41.87       44.76      0.92 o 
   4   0   6        0.46        0.54      0.20 o 
  -3   1   6        0.21        0.10      0.20 o 
  -2   1   6      277.10      298.92      2.73 o 
  -1   1   6       59.66       63.62      6.20 o 
   0   1   6        4.63        4.12      0.42 o 
   1   1   6      193.13      243.83      9.38 o 
   2   1   6       12.38       13.26      0.43 o 
   3   1   6        0.00       -0.13      0.13 o 
   4   1   6        0.92        0.87      0.20 o 
  -3   2   6        0.29        0.20      0.20 o 
  -2   2   6       13.29       15.71      0.66 o 
  -1   2   6       11.69       11.68      0.33 o 
   0   2   6        3.10        3.63      0.33 o 
   1   2   6       59.44       77.15      1.83 o 
   2   2   6        4.52        4.42      0.20 o 
   3   2   6        3.51        3.50      0.20 o 
   4   2   6        0.24        0.00      0.18 o 
  -3   3   6        1.36        1.69      0.26 o 
  -2   3   6        8.91       10.42      0.49 o 
  -1   3   6        0.00       -0.11      0.13 o 
   0   3   6       11.66       12.73      0.35 o 
   1   3   6        3.76        3.84      0.15 o 
   2   3   6        4.55        4.68      0.20 o 
   3   3   6       55.10       48.21      0.92 o 
   4   3   6        1.08        0.66      0.23 o 
  -3   4   6        0.96        0.74      0.26 o 
  -2   4   6        0.03        0.13      0.20 o 
  -1   4   6        5.02        4.37      0.20 o 
   0   4   6       48.30       49.69      1.23 o 
   1   4   6        9.57       13.14      0.55 o 
   2   4   6        2.32        1.99      0.18 o 
   3   4   6        4.25        3.83      0.20 o 
   4   4   6       16.25       12.03      0.49 o 
  -2   5   6        0.73        0.59      0.20 o 
  -1   5   6        0.46        0.43      0.13 o 
   0   5   6        8.36        8.88      0.50 o 
   1   5   6        1.94        1.83      0.13 o 
   2   5   6        5.40        5.62      0.23 o 
   3   5   6        2.51        2.43      0.26 o 
   4   5   6        1.39        0.82      0.33 o 
  -2   6   6        0.08       -0.05      0.20 o 
  -1   6   6        0.54        0.55      0.20 o 
   0   6   6        0.58        0.65      0.12 o 
   1   6   6       19.62       21.57      1.00 o 
   2   6   6        0.31        0.15      0.13 o 
   3   6   6        0.25        0.59      0.18 o 
  -1   7   6       12.31       11.67      0.37 o 
   0   7   6        0.07        0.15      0.15 o 
   1   7   6        0.26        0.28      0.15 o 
   2   7   6       13.32       13.80      0.43 o 
   3   7   6        0.01       -0.05      0.18 o 
  -1   8   6        0.03       -0.11      0.19 o 
   0   8   6        9.22        9.72      0.68 o 
   1   8   6        0.49        0.44      0.17 o 
   2   8   6        2.38        2.12      0.28 o 
   1   9   6        0.92        0.84      0.18 o 
   0  -8   7        1.73        3.43      0.40 o 
  -1  -7   7        2.53        2.30      0.21 o 
   0  -7   7        1.46        2.74      0.21 o 
   1  -7   7        0.58        0.57      0.17 o 
   2  -7   7        0.36        0.13      0.26 o 
  -2  -6   7        2.57        2.58      0.31 o 
  -1  -6   7        2.56        2.61      0.36 o 
   0  -6   7        0.05        0.40      0.19 o 
   1  -6   7        0.02        0.02      0.32 o 
   2  -6   7        0.61        0.26      0.23 o 
  -2  -5   7        0.43        0.36      0.18 o 
  -1  -5   7       24.44       24.51      0.56 o 
   0  -5   7       33.68       37.60      0.64 o 
   1  -5   7        4.16        4.87      0.16 o 
   2  -5   7        6.28        5.39      0.33 o 
   3  -5   7        0.76        0.56      0.23 o 
  -3  -4   7        9.15        9.10      0.43 o 
  -2  -4   7        1.49        1.48      0.23 o 
  -1  -4   7        3.14        2.46      0.15 o 
   0  -4   7      274.06      255.71      3.10 o 
   1  -4   7        5.24        5.37      0.18 o 
   2  -4   7        0.01        0.03      0.10 o 
   3  -4   7        7.21        7.66      0.38 o 
  -3  -3   7        0.38        0.74      0.26 o 
  -2  -3   7        4.72        3.55      0.28 o 
  -1  -3   7        2.26        2.84      0.28 o 
   0  -3   7        0.21        0.51      0.18 o 
   1  -3   7       44.15       48.31      1.01 o 
   2  -3   7        1.17        1.10      0.15 o 
   3  -3   7        0.34        0.69      0.20 o 
  -3  -2   7        2.41        3.65      0.31 o 
  -2  -2   7       11.08       12.29      0.43 o 
  -1  -2   7        4.72        5.27      0.41 o 
   0  -2   7       23.04       22.94      0.80 o 
   1  -2   7        1.80        1.52      0.15 o 
   2  -2   7       15.62       14.69      0.74 o 
   3  -2   7        0.00        0.26      0.18 o 
   4  -2   7        0.15       -0.03      0.23 o 
  -3  -1   7        8.52        8.15      0.41 o 
  -2  -1   7        4.69        4.42      0.23 o 
  -1  -1   7        0.93        0.22      0.23 o 
   0  -1   7       39.78       41.90      1.83 o 
   1  -1   7        2.14        2.75      0.15 o 
   2  -1   7       17.51       20.31      0.95 o 
   3  -1   7        6.95        7.92      0.23 o 
   4  -1   7        0.20        0.36      0.28 o 
  -3   0   7       14.95       15.18      0.56 o 
  -2   0   7        0.94        0.54      0.15 o 
  -1   0   7        3.09        2.35      0.50 o 
   0   0   7        7.23        7.72      0.21 o 
   1   0   7       38.26       44.77      1.75 o 
   2   0   7        1.28        0.92      0.15 o 
   3   0   7        0.35        0.64      0.13 o 
   4   0   7        1.87        1.56      0.26 o 
  -3   1   7        4.19        5.03      0.36 o 
  -2   1   7        2.26        2.07      0.20 o 
  -1   1   7       18.28       19.73      1.88 o 
   0   1   7        1.82        1.75      0.24 o 
   1   1   7       12.46       15.02      0.92 o 
   2   1   7        0.03        0.26      0.13 o 
   3   1   7        4.62        5.98      0.23 o 
   4   1   7        0.04       -0.28      0.38 o 
  -3   2   7        0.07        0.38      0.23 o 
  -2   2   7       16.43       16.86      0.54 o 
  -1   2   7       12.41       10.95      0.91 o 
   0   2   7        1.97        1.59      0.17 o 
   1   2   7       22.26       28.41      1.06 o 
   2   2   7        3.89        4.39      0.23 o 
   3   2   7        0.00        0.08      0.13 o 
   4   2   7        2.87        2.89      0.28 o 
  -3   3   7        0.10        0.33      0.31 o 
  -2   3   7       18.35       19.19      0.59 o 
  -1   3   7      295.00      313.80     16.06 o 
   0   3   7        2.70        1.79      0.45 o 
   1   3   7        0.04        0.00      0.11 o 
   2   3   7       23.44       23.91      0.59 o 
   3   3   7        0.37        0.10      0.18 o 
   4   3   7        2.68        2.58      0.31 o 
  -2   4   7        2.20        2.35      0.28 o 
  -1   4   7       12.18       13.57      0.41 o 
   0   4   7       20.03       22.95      1.00 o 
   1   4   7        0.33        0.29      0.17 o 
   2   4   7        0.64        1.07      0.15 o 
   3   4   7        0.29        0.10      0.18 o 
   4   4   7        0.01        0.00      0.23 o 
  -2   5   7        0.08        0.26      0.20 o 
  -1   5   7        6.40        5.64      0.28 o 
   0   5   7        6.66        6.81      0.21 o 
   1   5   7       11.52       12.76      0.32 o 
   2   5   7        0.15        0.26      0.13 o 
   3   5   7        0.26        0.15      0.20 o 
  -2   6   7        1.14        1.66      0.28 o 
  -1   6   7       23.32       22.73      0.48 o 
   0   6   7        6.95        7.20      0.43 o 
   1   6   7        3.76        4.20      0.22 o 
   2   6   7       18.03       16.35      0.49 o 
   3   6   7        0.16        0.18      0.20 o 
  -1   7   7        1.92        1.19      0.22 o 
   0   7   7        2.77        3.16      0.45 o 
   1   7   7        0.38        0.55      0.18 o 
   2   7   7        0.37       -0.18      0.20 o 
   3   7   7        1.27        1.10      0.26 o 
   0   8   7        5.29        5.28      0.34 o 
   1   8   7        0.31        0.42      0.17 o 
   2   8   7        2.11        2.02      0.28 o 
  -1  -7   8        4.16        4.90      0.34 o 
   0  -7   8        0.89        1.00      0.20 o 
   1  -7   8        0.22        0.12      0.19 o 
  -1  -6   8       14.24       14.11      0.47 o 
   0  -6   8        0.12        0.13      0.14 o 
   1  -6   8        0.05        0.04      0.17 o 
   2  -6   8        2.81        2.61      0.28 o 
  -2  -5   8        0.44        0.49      0.20 o 
  -1  -5   8       14.53       13.59      0.70 o 
   0  -5   8       20.61       20.49      0.35 o 
   1  -5   8        1.86        1.67      0.19 o 
   2  -5   8        0.00       -0.03      0.18 o 
  -2  -4   8        0.03        0.41      0.20 o 
  -1  -4   8        0.00        0.16      0.16 o 
   0  -4   8        0.69        0.44      0.12 o 
   1  -4   8        7.72        8.77      0.54 o 
   2  -4   8        0.36        0.36      0.18 o 
   3  -4   8        0.00        0.15      0.20 o 
  -2  -3   8        8.67        7.89      0.38 o 
  -1  -3   8        3.38        2.29      0.17 o 
   0  -3   8        3.31        2.68      0.14 o 
   1  -3   8       26.38       30.69      0.60 o 
   2  -3   8        0.10        0.23      0.15 o 
   3  -3   8        1.55        2.02      0.26 o 
  -2  -2   8       13.25       12.29      0.43 o 
  -1  -2   8        1.92        1.66      0.29 o 
   0  -2   8        8.92        8.22      0.29 o 
   1  -2   8      112.75      118.64      2.08 o 
   2  -2   8        3.92        4.47      0.20 o 
   3  -2   8        0.00        0.23      0.18 o 
  -3  -1   8        0.51        1.28      0.26 o 
  -2  -1   8        4.09        3.45      0.33 o 
  -1  -1   8       26.52       22.16      1.28 o 
   0  -1   8        2.81        2.67      0.15 o 
   1  -1   8        0.14        0.13      0.13 o 
   2  -1   8       15.02       16.07      0.64 o 
   3  -1   8        0.04        0.05      0.18 o 
   4  -1   8        0.08        0.46      0.20 o 
  -3   0   8        3.46        4.06      0.36 o 
  -2   0   8       11.17       12.14      0.46 o 
  -1   0   8        0.09       -0.18      0.28 o 
   0   0   8        2.33        1.55      0.15 o 
   1   0   8       14.27       15.18      0.42 o 
   2   0   8        4.74        4.45      0.23 o 
   3   0   8        4.30        3.76      0.28 o 
   4   0   8        0.15        0.05      0.23 o 
  -2   1   8       29.26       29.28      0.69 o 
  -1   1   8        9.71        9.93      0.82 o 
   0   1   8        0.74        0.70      0.12 o 
   1   1   8       60.85       72.08      6.69 o 
   2   1   8        3.20        3.04      0.20 o 
   3   1   8        0.03        0.03      0.18 o 
   4   1   8        5.57        4.80      0.36 o 
  -2   2   8        6.12        6.82      0.43 o 
  -1   2   8      134.51      142.10      3.60 o 
   0   2   8       14.18       14.17      0.33 o 
   1   2   8        0.12        0.12      0.26 o 
   2   2   8       35.30       32.55      0.89 o 
   3   2   8        1.44        0.89      0.20 o 
   4   2   8        0.01        0.00      0.23 o 
  -2   3   8        0.07        0.28      0.23 o 
  -1   3   8        7.61        7.66      0.55 o 
   0   3   8       19.01       20.80      0.57 o 
   1   3   8        0.04        0.18      0.13 o 
   2   3   8        9.30       10.07      0.31 o 
   3   3   8        0.00        0.15      0.18 o 
   4   3   8        0.91        0.64      0.23 o 
  -2   4   8        2.55        2.53      0.33 o 
  -1   4   8        5.15        5.55      0.28 o 
   0   4   8        0.27        0.23      0.12 o 
   1   4   8        1.99        1.99      0.20 o 
   2   4   8        0.05       -0.10      0.10 o 
   3   4   8        0.70        0.46      0.20 o 
  -2   5   8        1.37        1.18      0.31 o 
  -1   5   8        1.76        1.32      0.22 o 
   0   5   8       22.43       22.56      0.57 o 
   1   5   8        6.22        7.77      0.23 o 
   2   5   8        1.54        1.66      0.23 o 
   3   5   8        1.22        1.33      0.23 o 
  -1   6   8        0.01        0.01      0.22 o 
   0   6   8        1.96        1.63      0.20 o 
   1   6   8        3.29        3.67      0.23 o 
   2   6   8        0.01       -0.28      0.28 o 
   3   6   8        0.77        0.05      0.20 o 
   0   7   8        0.00       -0.17      0.17 o 
   1   7   8        0.40        0.86      0.34 o 
   2   7   8        2.85        1.99      0.28 o 
   1   8   8        0.30        0.46      0.26 o 
  -1  -6   9        2.99        2.84      0.23 o 
   0  -6   9        3.59        3.83      0.26 o 
   1  -6   9        1.98        3.18      0.33 o 
  -1  -5   9        8.34        9.91      0.37 o 
   0  -5   9        2.00        2.01      0.21 o 
   1  -5   9        0.11        0.07      0.17 o 
   2  -5   9        0.03        0.41      0.18 o 
  -2  -4   9        0.24       -0.03      0.23 o 
  -1  -4   9        1.95        1.54      0.19 o 
   0  -4   9       14.87       15.05      0.73 o 
   1  -4   9        9.86       12.84      0.33 o 
   2  -4   9        1.06        1.15      0.23 o 
  -2  -3   9       11.32       11.04      0.49 o 
  -1  -3   9        1.10        0.56      0.22 o 
   0  -3   9        0.19        0.18      0.14 o 
   1  -3   9       98.94      105.40      0.80 o 
   2  -3   9        1.16        1.33      0.23 o 
   3  -3   9        0.00        0.23      0.20 o 
  -2  -2   9        4.06        4.88      0.41 o 
  -1  -2   9        1.93        0.85      0.17 o 
   0  -2   9        1.96        2.06      0.13 o 
   1  -2   9        0.20        0.13      0.18 o 
   2  -2   9       21.47       21.08      0.56 o 
   3  -2   9        0.25        0.56      0.20 o 
  -2  -1   9        1.59        1.92      0.28 o 
  -1  -1   9       10.95       10.82      0.33 o 
   0  -1   9        6.19        5.83      0.18 o 
   1  -1   9        6.63        7.46      0.43 o 
   2  -1   9        0.02        0.00      0.18 o 
   3  -1   9        0.67        0.38      0.20 o 
  -2   0   9        5.39        4.98      0.36 o 
  -1   0   9        5.81        4.67      0.45 o 
   0   0   9        0.58        0.54      0.12 o 
   1   0   9        2.25        2.31      0.14 o 
   2   0   9        4.23        3.83      0.20 o 
   3   0   9        2.35        3.07      0.28 o 
  -2   1   9       11.70       13.29      0.51 o 
  -1   1   9        0.53        0.11      0.34 o 
   0   1   9        8.03        6.55      0.19 o 
   1   1   9        1.63        1.03      0.13 o 
   2   1   9        6.34        5.67      0.23 o 
   3   1   9        0.00       -0.03      0.18 o 
  -2   2   9        7.67        8.30      0.46 o 
  -1   2   9        1.81        1.61      0.21 o 
   0   2   9        8.79        9.13      0.28 o 
   1   2   9        1.47        1.71      0.17 o 
   2   2   9        0.22        0.13      0.10 o 
   3   2   9        0.38        0.31      0.23 o 
  -2   3   9        0.88        0.69      0.28 o 
  -1   3   9        7.22        6.35      0.31 o 
   0   3   9        5.33        4.84      0.84 o 
   1   3   9        0.36        0.29      0.11 o 
   2   3   9        9.26        7.97      0.36 o 
   3   3   9        0.00        0.03      0.20 o 
  -1   4   9        4.58        5.07      0.29 o 
   1   4   9        1.94        2.05      0.19 o 
   2   4   9        0.02       -0.15      0.15 o 
   3   4   9        5.02        4.09      0.33 o 
  -1   5   9        0.74        0.68      0.27 o 
   0   5   9        5.55        6.34      1.34 o 
   1   5   9       11.92       13.96      0.34 o 
   2   5   9        0.02       -0.13      0.20 o 
   3   5   9        0.27        0.10      0.20 o 
   0   6   9        3.75        3.55      0.37 o 
   1   6   9        2.71        3.27      0.50 o 
   2   6   9        0.79        0.82      0.23 o 
   1   7   9        0.06        0.01      0.31 o 
   0  -5  10        4.74        5.05      0.26 o 
   1  -5  10        0.18        0.01      0.18 o 
  -1  -4  10        1.46        1.25      0.29 o 
   0  -4  10       10.27       10.07      0.31 o 
   1  -4  10        2.78        3.11      0.50 o 
   2  -4  10        0.00        0.13      0.20 o 
  -1  -3  10        0.06       -0.16      0.16 o 
   0  -3  10        1.12        1.21      0.18 o 
   1  -3  10        0.65        0.44      0.45 o 
   2  -3  10        2.52        2.35      0.31 o 
  -1  -2  10        3.05        2.32      0.23 o 
   0  -2  10        0.47        0.51      0.17 o 
   1  -2  10        1.94        1.93      0.21 o 
   2  -2  10        5.62        5.52      0.38 o 
   3  -2  10        0.32        0.10      0.31 o 
  -2  -1  10        1.41        1.38      0.31 o 
  -1  -1  10       11.70        9.93      0.32 o 
   0  -1  10        2.17        1.99      0.20 o 
   1  -1  10        1.34        1.81      0.20 o 
   2  -1  10       40.56       40.52      0.82 o 
   3  -1  10        0.18        0.23      0.23 o 
  -2   0  10        2.36        2.45      0.33 o 
  -1   0  10        0.17       -0.15      0.15 o 
   0   0  10       13.46       12.44      0.30 o 
   1   0  10        0.02        0.30      0.16 o 
   2   0  10        0.00        0.15      0.18 o 
   3   0  10        5.96        6.03      0.38 o 
  -1   1  10        6.04        5.47      0.80 o 
   0   1  10        0.50        0.62      0.17 o 
   1   1  10        0.06       -0.01      0.15 o 
   2   1  10        3.66        2.81      0.26 o 
   3   1  10        0.74        0.82      0.26 o 
  -1   2  10       13.59       13.09      0.37 o 
   0   2  10        6.76        5.66      0.47 o 
   1   2  10        0.00        0.11      0.15 o 
   2   2  10        6.41        5.49      0.33 o 
   3   2  10        0.01       -0.13      0.18 o 
  -1   3  10        7.48        7.32      0.33 o 
   0   3  10       30.52       29.25      0.64 o 
   1   3  10        0.64        0.68      0.19 o 
   2   3  10        0.00       -0.13      0.18 o 
   3   3  10        5.50        4.29      0.33 o 
  -1   4  10        0.66        0.33      0.23 o 
   0   4  10        1.87        1.80      0.23 o 
   1   4  10       11.55       13.18      0.34 o 
   2   4  10        0.11        0.10      0.20 o 
   3   4  10        0.79        0.95      0.26 o 
   0   5  10        1.78        1.49      0.51 o 
   1   5  10        0.30        0.34      0.20 o 
   2   5  10        0.15        0.31      0.26 o 
   1   6  10       15.30       16.22      0.42 o 
   1  -4  11        1.07        1.45      0.40 o 
   0  -3  11        2.00        2.08      0.22 o 
   1  -3  11        4.14        4.55      0.38 o 
   2  -3  11        1.85        2.43      0.31 o 
  -1  -2  11        6.47        5.50      0.61 o 
   0  -2  11        0.25        0.20      0.19 o 
   1  -2  11        1.46        1.40      0.22 o 
   2  -2  11       17.52       16.99      0.59 o 
  -1  -1  11        4.63        5.03      0.28 o 
   0  -1  11        0.76        0.37      0.19 o 
   1  -1  11        0.26        0.51      0.20 o 
   2  -1  11        0.31        0.13      0.20 o 
  -1   0  11        0.51        0.46      0.20 o 
   0   0  11        3.22        2.93      0.22 o 
   1   0  11        2.66        2.63      0.23 o 
   2   0  11        1.50        1.28      0.23 o 
  -1   1  11        1.22        1.16      0.37 o 
   0   1  11        4.07        3.95      0.26 o 
   1   1  11        0.31        0.43      0.22 o 
   2   1  11        0.04        0.05      0.18 o 
  -1   2  11        2.29        1.42      0.26 o 
   0   2  11        0.16       -0.08      0.43 o 
   1   2  11        4.94        5.53      0.26 o 
   2   2  11        0.10        0.15      0.18 o 
   0   3  11        0.58        0.55      0.20 o 
   1   3  11        1.79        2.69      0.28 o 
   2   3  11        0.12        0.20      0.18 o 
   0   4  11        1.98        1.48      0.22 o 
   1   4  11        1.85        1.96      0.32 o 
   2   4  11        0.01       -0.23      0.23 o 
   1  -1  12        0.02        0.18      0.18 o 
   0   0  12        4.82        4.35      0.28 o 
   1   0  12        0.93        0.91      0.24 o 
   0   1  12        0.30        0.28      0.20 o 
   1   1  12        3.93        4.51      0.28 o 
   1   2  12        0.32        0.23      0.19 o 
                                                 
